# Supplementary material for: Leveraging cell-type-specific regulatory networks to interpret genetic variants in abdominal aortic aneurysm
Source: Proc Natl Acad Sci U S A. 2021 Dec 20;119(1):e2115601119. doi: 10.1073/pnas.2115601119 (PMC8740683; doi:10.1073/pnas.2115601119)
Supplement: Supplementary File [file pnas.2115601119.sd01.xlsx]

## Sheet: Sheet1
Deposited Data	Source	Identifier
H3K27ac HiChIP data for AoSMC and HAEC	This study	GEO: GSE178598
RNA-seq for AoSMC	PMID: 22955616	GEO: GSE78528
RNA-seq for HAEC	PMID: 22955616	GEO: GSE78613
RNA-seq for CD4+ T cells	PMID: 20944595	Roadmap project: ENCSR545MEZ
ATAC-seq for coronary artery smooth muscle cells	PMID: 27386823	GEO: GSM1876025
ATAC-seq for HAEC	PMID: 30429326	GEO: GSM3067767
Microarray expression data for 20 small AAA cases, 29 large AAA cases and 10 controls	PMID: 25944698	GEO: GSE57691
Whole-genome sequencing data for 268 AAA cases and 133 Controls	PMID: 30193110	Google Cloud: https://storage.google.com/gaaa0531180229
Whole-genome genotyping data for 7,642 AAA cases and 172,172 controls	PMID: 32981348	dbGaP: phs001672.v2.p1
Whole-genome sequencing data for 500 controls	PMID: 30353151	European Genome-Phenome Archive: EGAS00001003511
