# Supplementary material for: Leveraging cell-type-specific regulatory networks to interpret genetic variants in abdominal aortic aneurysm
Source: Proc Natl Acad Sci U S A. 2021 Dec 20;119(1):e2115601119. doi: 10.1073/pnas.2115601119 (PMC8740683; doi:10.1073/pnas.2115601119)
Supplement: Supplementary File [file pnas.2115601119.sd02.xlsx]

## Sheet: Sheet1
The percentage of genes regulated by blood vessel silencers directly and indirectly
Cell type	Openness	# Genes	% genes which link with silencers (directly+ indirectly)	% genes whose REs link with silencers (indirectly)	% genes whose REs overlap with silencers (directly)	% genes with FPKM = 0 or not detected by RNA-seq profiles
AoSMC	OpenLoop	8693	0.3725	0.3356	0.1232	0.1912
	NonOpenLoop	1280	0.3398	0.2953	0.1133	0.7563
	NoLoop	16040	Not detected			0.4903
HAEC	OpenLoop	7577	0.3286	0.2972	0.0945	0.1852
	NonOpenLoop	1679	0.2251	0.1888	0.0739	0.5432
	NoLoop	16617	Not detected			0.5176
