# Supplementary material for: Leveraging cell-type-specific regulatory networks to interpret genetic variants in abdominal aortic aneurysm
Source: Proc Natl Acad Sci U S A. 2021 Dec 20;119(1):e2115601119. doi: 10.1073/pnas.2115601119 (PMC8740683; doi:10.1073/pnas.2115601119)
Supplement: Supplementary File [file pnas.2115601119.sd03.xlsx]

## Sheet: Readme
In each network, genes with net_p1 > 0.1 are listed.
The "net_p1" value of each gene is computed by fitting the RSS-NET M1 (enrichment) model to the corresponding network (window size=50kb).
The "base_p1" value of each gene is computed by fitting the RSS-NET M0 (baseline) model, without using any network information.

## Sheet: AoSMC_H3K27ac_Open
Gene symbol	net_p1	base_p1
ADAMTS15	0.999994	0.999978
ADAMTS8	0.999994	0.999978
PVRL2	0.999981	0.999933
IL6R	0.998821	0.995759
HS1BP3	0.998417	0.994319
SORT1	0.996924	0.989172
MMP13	0.939408	0.827601
CHRNA3	0.934313	0.814777
DAB2IP	0.927578	0.801305
TRIB1	0.893627	0.724135
LRP1	0.84098	0.623715
STAT6	0.840944	0.623687
NAB2	0.840812	0.623522
TMEM194A	0.840811	0.623399
CFL1	0.775691	0.522229
MUS81	0.775157	0.52141
EFEMP2	0.775152	0.521401
FOSL1	0.77515	0.521344
FIBP	0.775148	0.521371
CCDC85B	0.775147	0.521342
DRAP1	0.775109	0.521117
FAM229B	0.686257	0.397648
CH25H	0.537972	0.265092
APOA5	0.514493	0.234711
LDLR	0.509423	0.240446
ERG	0.45436	0.212543
L3HYPDH	0.311989	0.115407
TPD52L2	0.256873	0.09163
SLC22A1	0.210918	0.070884
PIGC	0.20215	0.111959
CDKN1A	0.185915	0.074908
ZMIZ1	0.153573	0.055744
CSNK1G2	0.12881	0.045917
BTBD2	0.128717	0.045885
PLAUR	0.128541	0.043535
ZNF576	0.128518	0.04353
CADM4	0.128507	0.043524
TRPM3	0.124822	0.071318
AANAT	0.120749	0.043365
PLCE1	0.11387	0.061269
JADE2	0.113474	0.050563
TGFBR3	0.106109	0.062417
NOC3L	0.105332	0.058642

## Sheet: HAEC_H3K27ac_Open
Gene symbol	net_p1	base_p1
ADAMTS8	0.999994	0.999978
PVRL2	0.99998	0.999933
BUD13	0.999336	0.994921
SHE	0.998755	0.995759
GDF7	0.998346	0.994318
SARS	0.99676	0.989173
DAB2IP	0.923959	0.801305
TRIB1	0.888622	0.724135
STAT6	0.833841	0.623687
NAB2	0.833709	0.623522
TMEM194A	0.833707	0.623399
CFL1	0.767027	0.522229
MUS81	0.766486	0.52141
EFEMP2	0.76648	0.521401
FOSL1	0.766478	0.521344
FIBP	0.766476	0.521371
CCDC85B	0.766475	0.521342
LDLR	0.498316	0.240446
SMARCA4	0.495847	0.239075
ERG	0.443671	0.212543
TPD52L2	0.24847	0.09163
ABHD16B	0.248424	0.091648
CDKN1A	0.18024	0.074908
ZMIZ1	0.149555	0.055744
KPNA1	0.1484	0.100642
CSNK1G2	0.126	0.045917
BTBD2	0.12591	0.045885
PLAUR	0.124176	0.043535
ZNF576	0.124154	0.04353
JADE2	0.110265	0.050563
TGFBR3	0.10517	0.062417

## Sheet: AoSMC_H3K27ac
Gene symbol	net_p1	base_p1
ADAMTS15	0.999994	0.999978
ADAMTS8	0.999994	0.999978
PVRL2	0.999982	0.999933
IL6R	0.998857	0.995759
HS1BP3	0.998466	0.994319
SORT1	0.997017	0.989172
MMP13	0.941114	0.827601
CHRNA3	0.936163	0.814777
DAB2IP	0.929604	0.801305
TRIB1	0.896474	0.724135
LRP1	0.844778	0.623715
STAT6	0.844742	0.623687
NAB2	0.844611	0.623522
TMEM194A	0.844609	0.623399
CFL1	0.780741	0.522229
MUS81	0.780212	0.52141
EFEMP2	0.780206	0.521401
FOSL1	0.780204	0.521344
FIBP	0.780202	0.521371
CCDC85B	0.780201	0.521342
DRAP1	0.780165	0.521117
FAM229B	0.692422	0.397648
CH25H	0.544856	0.265092
APOA5	0.521534	0.234711
LDLR	0.516235	0.240446
ERG	0.460996	0.212543
L3HYPDH	0.317822	0.115407
TPD52L2	0.26168	0.09163
SLC22A1	0.215208	0.070884
PIGC	0.205639	0.111959
CDKN1A	0.189653	0.074908
ZMIZ1	0.156566	0.055744
KPNA1	0.151615	0.100642
PLAUR	0.131431	0.043535
ZNF576	0.131406	0.04353
CADM4	0.131396	0.043524
CSNK1G2	0.131208	0.045917
BTBD2	0.131112	0.045885
TRPM3	0.126321	0.071318
AANAT	0.123134	0.043365
RHBDF2	0.120804	0.042479
JADE2	0.115827	0.050563
PLCE1	0.115345	0.061269
TGFBR3	0.107278	0.062417
NOC3L	0.106594	0.058642

## Sheet: HAEC_H3K27ac
Gene symbol	net_p1	base_p1
ADAMTS8	0.999993	0.999978
PVRL2	0.999977	0.999933
BUD13	0.999064	0.994921
SHE	0.998531	0.995759
HS1BP3	0.998044	0.994319
GDF7	0.998044	0.994318
PCIF1	0.996691	0.99057
SARS	0.996179	0.989173
DAB2IP	0.911594	0.801305
TRIB1	0.871392	0.724135
STAT6	0.810124	0.623687
NAB2	0.809989	0.623522
TMEM194A	0.809986	0.623399
CFL1	0.736966	0.522229
MUS81	0.736397	0.52141
EFEMP2	0.736392	0.521401
FOSL1	0.736389	0.521344
FIBP	0.736387	0.521371
CCDC85B	0.736386	0.521342
CH25H	0.486654	0.265092
LDLR	0.458066	0.240446
SMARCA4	0.455755	0.239075
ERG	0.40399	0.212543
TPD52L2	0.216248	0.09163
ABHD16B	0.216217	0.091648
FAM188A	0.163578	0.077149
CDKN1A	0.159037	0.074908
KPNA1	0.140559	0.100642
ZMIZ1	0.130846	0.055744
CSNK1G2	0.109781	0.045917
BTBD2	0.109703	0.045885
PLAUR	0.107741	0.043535
ZNF576	0.107724	0.04353

## Sheet: CD4_H3K27ac
Gene symbol	net_p1	base_p1
BUD13	0.998494	0.994921
IL6R	0.998161	0.995759
HS1BP3	0.997531	0.994319
ZNF335	0.995864	0.99057
PCIF1	0.995864	0.99057
SARS	0.995228	0.989173
PSRC1	0.995228	0.989172
PSMA4	0.902121	0.814544
STAT6	0.775234	0.623687
NAB2	0.775094	0.623522
TMEM194A	0.775089	0.623399
CFL1	0.694364	0.522229
SNX32	0.694355	0.52222
MUS81	0.69375	0.52141
EFEMP2	0.693745	0.521401
FIBP	0.693739	0.521371
CTSW	0.693738	0.52137
CCDC85B	0.693737	0.521342
C11orf68	0.693678	0.521182
DRAP1	0.693674	0.521117
FAM229B	0.589406	0.397648
LDLR	0.408015	0.240446
L3HYPDH	0.229989	0.115407
TPD52L2	0.181879	0.09163
ABHD16B	0.181863	0.091648
PIGC	0.158315	0.111959
FAM188A	0.138009	0.077149
CDKN1A	0.136457	0.074908
KPNA1	0.131482	0.100642
ZMIZ1	0.111234	0.055744
SUGCT	0.111207	0.074481
UBE2O	0.103883	0.055439

## Sheet: Near-gene
Gene symbol	net_p1	base_p1
ADAMTS15	0.999988	0.999978
ADAMTS8	0.999988	0.999978
APOE	0.999963	0.999933
APOC1	0.999963	0.999933
TOMM40	0.999963	0.999933
APOC4-APOC2	0.999963	0.999933
APOC4	0.999963	0.999933
PVRL2	0.999963	0.999933
IL6R	0.997629	0.995759
SHE	0.997629	0.995759
BUD13	0.997596	0.994921
ZNF259	0.997594	0.994914
HS1BP3	0.996833	0.994319
C2orf43	0.996832	0.994319
GDF7	0.996832	0.994318
SLC12A5	0.994665	0.990572
ZNF335	0.994664	0.99057
MMP9	0.994664	0.99057
PCIF1	0.994663	0.99057
SARS	0.993851	0.989173
CELSR2	0.993851	0.989173
PSRC1	0.99385	0.989172
MYBPHL	0.99385	0.989172
SORT1	0.99385	0.989172
LPA	0.98528	0.966735
USP24	0.932443	0.896668
BSND	0.932433	0.896659
PCSK9	0.932433	0.896658
TMEM61	0.932432	0.896657
MMP13	0.886309	0.827601
CHRNB4	0.877143	0.814791
CHRNA5	0.877132	0.814791
HYKK	0.877129	0.814537
PSMA4	0.877128	0.814544
CHRNA3	0.877123	0.814777
DAB2IP	0.865039	0.801305
TRIB1	0.808503	0.724135
LRP1	0.726634	0.623715
STAT6	0.726601	0.623687
NAB2	0.726454	0.623522
TMEM194A	0.726447	0.623399
CFL1	0.636405	0.522229
SNX32	0.636396	0.52222
MUS81	0.635727	0.52141
EFEMP2	0.635721	0.521401
FIBP	0.635713	0.521371
CTSW	0.635712	0.52137
FOSL1	0.635712	0.521344
CCDC85B	0.63571	0.521342
C11orf68	0.635629	0.521182
DRAP1	0.635624	0.521117
LAMA4	0.523301	0.396518
FAM229B	0.523257	0.397648
LIPA	0.370886	0.26526
CH25H	0.370658	0.265092
LDLR	0.3427	0.240446
SPC24	0.341361	0.237505
SMARCA4	0.340867	0.239075
APOA5	0.337028	0.234711
ERG	0.29918	0.212543
SLC22A3	0.193484	0.10979
GPR135	0.181152	0.115664
L3HYPDH	0.180879	0.115407
RAB44	0.146575	0.098296
ZBTB46	0.139476	0.092298
ABHD16B	0.138749	0.091648
TPD52L2	0.138745	0.09163
PIGC	0.138478	0.111959
DNM3	0.123671	0.099357
KPNA1	0.11987	0.100642
CDKN1A	0.109335	0.074908
ITGA8	0.108071	0.078295
FAM188A	0.106609	0.077149
SLC22A2	0.10027	0.084167
