# Supplementary material for: Leveraging cell-type-specific regulatory networks to interpret genetic variants in abdominal aortic aneurysm
Source: Proc Natl Acad Sci U S A. 2021 Dec 20;119(1):e2115601119. doi: 10.1073/pnas.2115601119 (PMC8740683; doi:10.1073/pnas.2115601119)
Supplement: Supplementary File [file pnas.2115601119.sd04.xlsx]

## Sheet: HAEC
GO enrichment of the target genes of the REs with differential openness in HAEC (FDR<0.01)
GO ID	GO term	Fold enrichment	p-value	q-value Bonferroni	q-value FDR B&H
GO:0010634	positive regulation of epithelial cell migration	7.24022	1.45e-09	4.81e-06	4.81e-06
GO:0010595	positive regulation of endothelial cell migration	6.95061	4.88e-07	0.00162	0.00081
GO:0043536	positive regulation of blood vessel endothelial cell migration	9.26748	9.52e-07	0.00316	0.00104
GO:0045766	positive regulation of angiogenesis	4.87192	1.26e-06	0.00417	0.00104
GO:0003158	endothelium development	5.39271	1.29e-05	0.0428	0.00756
GO:0010594	regulation of endothelial cell migration	4.1917	1.37e-05	0.0454	0.00756
GO:0001782	B cell homeostasis	14.0133	1.85e-05	0.0614	0.00784
GO:0003151	outflow tract morphogenesis	7.32745	1.93e-05	0.0641	0.00784
GO:0090050	positive regulation of cell migration involved in sprouting angiogenesis	13.58	2.12e-05	0.0705	0.00784

## Sheet: CD4 T cell
GO enrichment of the target genes of the REs with differential openness in CD4 T cell (FDR<0.01)
GO ID	GO term	Fold enrichment	p-value	q-value Bonferroni	q-value FDR B&H
GO:0048002	antigen processing and presentation of peptide antigen	3.50793	1.82e-06	0.00769	0.00436
GO:0002478	antigen processing and presentation of exogenous peptide antigen	3.61349	2.73e-06	0.0115	0.00436
GO:0019884	antigen processing and presentation of exogenous antigen	3.46382	4.41e-06	0.0186	0.00436
GO:1901976	regulation of cell cycle checkpoint	9.75644	4.88e-06	0.0206	0.00436
GO:0002486	antigen processing and presentation of endogenous peptide antigen via MHC class I via ER pathway, TAP-independent	52.0343	5.16e-06	0.0218	0.00436
GO:0002484	antigen processing and presentation of endogenous peptide antigen via MHC class I via ER pathway	39.0257	1.02e-05	0.0429	0.0055
GO:0002476	antigen processing and presentation of endogenous peptide antigen via MHC class Ib	39.0257	1.02e-05	0.0429	0.0055
GO:0070229	negative regulation of lymphocyte apoptotic process	8.53688	1.04e-05	0.044	0.0055
GO:0060333	interferon-gamma-mediated signaling pathway	4.75924	1.47e-05	0.0621	0.0069
GO:0002480	antigen processing and presentation of exogenous peptide antigen via MHC class I, TAP-independent	31.2206	1.8e-05	0.076	0.00691
GO:0002428	antigen processing and presentation of peptide antigen via MHC class Ib	31.2206	1.8e-05	0.076	0.00691
GO:0019882	antigen processing and presentation	2.8512	2.09e-05	0.0884	0.00737
GO:2000107	negative regulation of leukocyte apoptotic process	5.89068	2.69e-05	0.114	0.00847
GO:0002474	antigen processing and presentation of peptide antigen via MHC class I	4.38491	2.81e-05	0.119	0.00847
GO:0050821	protein stabilization	3.07	3.23e-05	0.136	0.00907
