# Supplementary material for: Leveraging cell-type-specific regulatory networks to interpret genetic variants in abdominal aortic aneurysm
Source: Proc Natl Acad Sci U S A. 2021 Dec 20;119(1):e2115601119. doi: 10.1073/pnas.2115601119 (PMC8740683; doi:10.1073/pnas.2115601119)
Supplement: Supplementary File [file pnas.2115601119.sd05.xlsx]

## Sheet: MGRB_sample
Donor_ID
AAAAC
AAAAD
AAAAK
AAAAN
AAAAR
AAAAS
AAAAW
AAABC
AAABJ
AAABK
AAABM
AAABS
AAACF
AAACG
AAACM
AAACS
AAADD
AAADI
AAAEC
AAAEK
AAAEO
AAAFG
AAAFI
AAAFV
AAAFW
AAAFX
AAAFY
AAAGC
AAAGJ
AAAHD
AAAHE
AAAHL
AAAHX
AAAIA
AAAIG
AAAIL
AAAIY
AAAJM
AAAJQ
AAAKJ
AAAKO
AAAKV
AAAKY
AAALL
AAALR
AAALX
AAAME
AAAMF
AAANI
AAANM
AAANO
AAAOF
AAAOG
AAAPC
AAAPP
AAAPZ
AAAQS
AAAQT
AAAQW
AAARA
AAARG
AAARY
AAASB
AAASK
AAASM
AAASX
AAATB
AAATH
AAATI
AAAUA
AAAUE
AAAUI
AAAVA
AAAVE
AAAVF
AAAVH
AAAVI
AAAVS
AAAVW
AAAVZ
AAAWB
AAAWD
AAAWI
AAAWP
AAAXA
AAAXM
AAAXQ
AAAXU
AAAXX
AAAYD
AAAYF
AAAYI
AAAYJ
AAAYM
AAAYO
AAAYS
AAAZP
AAAZY
AAAZZ
AABAB
AABAD
AABAF
AABAI
AABAS
AABAU
AABBG
AABBH
AABCO
AABCU
AABDH
AABDL
AABDM
AABDU
AABDV
AABDX
AABEE
AABEG
AABEJ
AABER
AABEX
AABFB
AABFG
AABFP
AABFT
AABGH
AABGL
AABGO
AABGS
AABGT
AABGV
AABHB
AABHG
AABHI
AABHN
AABHO
AABIM
AABIS
AABIT
AABIY
AABJD
AABJG
AABJJ
AABJN
AABJU
AABJX
AABKD
AABKG
AABKK
AABKR
AABKV
AABLG
AABLR
AABLY
AABMB
AABMR
AABMS
AABMX
AABNF
AABNM
AABNP
AABNV
AABNX
AABNZ
AABOA
AABOH
AABOO
AABOR
AABOW
AABOZ
AABPF
AABPI
AABPT
AABPW
AABQI
AABQK
AABQP
AABQQ
AABQS
AABQW
AABRG
AABRI
AABRS
AABRY
AABSD
AABSE
AABSK
AABSO
AABSR
AABSS
AABSZ
AABTE
AABTU
AABTY
AABUI
AABUP
AABUW
AABVN
AABVQ
AABVX
AABVY
AABWJ
AABWO
AABXA
AABXB
AABXE
AABXU
AABYG
AABYJ
AABYL
AABYO
AABYT
AABZF
AABZK
AABZM
AACAC
AACAK
AACAV
AACBI
AACBV
AACCQ
AACCZ
AACDB
AACDG
AACDN
AACDP
AACDQ
AACDR
AACDS
AACDT
AACDV
AACEB
AACED
AACEH
AACEN
AACEU
AACEZ
AACFQ
AACFR
AACFS
AACFU
AACFX
AACGB
AACGH
AACGJ
AACGK
AACGM
AACGN
AACGT
AACGU
AACGV
AACHG
AACHI
AACHK
AACHL
AACHN
AACHO
AACHQ
AACHS
AACHW
AACIA
AACIE
AACIG
AACIJ
AACIK
AACIN
AACIS
AACIW
AACJD
AACJF
AACJJ
AACJM
AACJN
AACJR
AACJT
AACJW
AACJX
AACKF
AACKI
AACKJ
AACKK
AACKV
AACKW
AACKZ
AACLB
AACLE
AACLH
AACLJ
AACLL
AACLO
AACLP
AACLR
AACMJ
AACMN
AACMR
AACMS
AACMW
AACNA
AACNE
AACNH
AACNI
AACNO
AACNQ
AACNV
AACNW
AACNZ
AACOA
AACOE
AACOF
AACOH
AACOO
AACOV
AACOX
AACOZ
AACPB
AACPD
AACPZ
AACQB
AACQH
AACQP
AACQQ
AACRA
AACRB
AACRG
AACRP
AACRQ
AACRY
AACSB
AACSE
AACSF
AACSO
AACSS
AACSX
AACTC
AACTI
AACTX
AACTY
AACUB
AACUE
AACUI
AACUQ
AACUT
AACUV
AACVN
AACVU
AACVV
AACVX
AACVY
AACWA
AACWB
AACWC
AACWG
AACWH
AACWK
AACWM
AACWO
AACWP
AACWU
AACWV
AACWY
AACWZ
AACXA
AACXF
AACXM
AACXO
AACXQ
AACYB
AACYD
AACYE
AACYH
AACYI
AACYJ
AACYK
AACYP
AACYV
AACZB
AACZC
AACZD
AACZH
AACZJ
AACZL
AACZN
BAAAD
BAABB
BAABC
BAABS
BAACA
BAACF
BAACG
BAACI
BAACU
BAADA
BAADB
BAADC
BAAEC
BAAEE
BAAHF
BAAHI
BAAHO
BAAHW
BAAID
BAAIZ
BAAJB
BAAJD
BAAJE
BAAJQ
BAAJV
BAAKE
BAAKQ
BAAKU
BAALY
BAAMA
BAAMC
BAAMD
BAAMN
BAAMV
BAAMX
BAANJ
BAANK
BAANM
BAANQ
BAANV
BAAOC
BAAON
BAAPB
BAAPF
BAAPK
BAAPR
BAAPU
BAAQO
BAAQV
BAARA
BAARE
BAARF
BAARH
BAASC
BAASE
BAASJ
BAASS
BAASZ
BAATA
BAATD
BAATK
BAATS
BAATT
BAATX
BAAUJ
BAAUQ
BAAUS
BAAUZ
BAAVA
BAAVB
BAAVL
BAAVM
BAAWC
BAAWT
BAAXH
BAAXJ
BAAXN
BAAXP
BAAXX
BAAXY
BAAYF
BAAYS
BAAYU
BAAYW
BAAZJ
BAAZM
BAAZT
BABAB
BABAL
BABCX
BABGF
BABGG
BABGT
BABHB
BABHK
BABHV
BABHZ
BABIK
BABJL
BABKI
BABKP
BABKS
BABLE
BABLH
BABLJ
BABLT
BABMD
BABMS
BABNB
BABNT
BABNU
BABOK
BABOR
BABOT
BABPE
BABPN
BABPS
BABPT
BABPW
